# Supplementary material for: The perception threshold of the panda illusion, a particular form of 2D pulse-width-modulated halftone, correlates with visual acuity
Source: Sci Rep. 2020 Aug 4;10:13095. doi: 10.1038/s41598-020-69952-6 (PMC7403154; doi:10.1038/s41598-020-69952-6)
Supplement: Supplementary file 1 — Supplementary Data S1. [file 41598_2020_69952_MOESM1_ESM.csv]

# The perception threshold of the panda illusion, a particular form of 2D pulsewidth- modulated halftone, correlates with visual acuity
# Torsten Straßer1, Anne Kurtenbach1, Hana Langrová1,3, Laura Kuehlewein1,2, Eberhart Zrenner1,4
# 1 Institute for Ophthalmic Research, University of Tuebingen, Elfriede-Aulhorn-Straße 7, 72076 Tuebingen, Germany.
# 2 University Eye Hospital Tuebingen, Elfriede-Aulhorn-Straße 5, 72076 Tuebingen, Germany
# 3 University Eye Hospital, Hradec Králové, Czech Republic.
# 4 Werner Reichardt Centre for Integrative Neuroscience (CIN), Otfried-Mueller-Str. 25, 72076 Tuebingen, Germany.
# Supplementary Data S1
# The dataset contains the demographic data as well as the results of the subjective visual acuity tests as well as the limiting spatial frequency obtained using the Panda illusion for best-corrected and artificially reduced visual acuity. Additionally, the dataset contains an indicator of excluded data along with the Mahalanobis distances, the results of the linear mixed-effects model, and the t…
ID	sex	excluded	Age	Sphere	Cylinder	Spherical equivalent	Snellen	type	condition	condition 2	Panda	FrACT VA	FrACT VA logMAR	Mahal.-Distances	Outlier	Prediction LMEM	median split	Residuals FrACT VA logMAR	Prediction linear Fit	Difference actual-predicted	Residuals linear Fit	median split linear fit
ns	m	0	38	-0.5	0	-0.5	1.2	bangerter	0	0	4.46	1.14	-0.056904851	0.9670316108	0	-0.060328223	0	0.0034233719	0.097327545	-0.154232396	-0.154232396	0
ns	m	0	38	-0.5	0	-0.5	1.2	bangerter	0.2	2	3.1	0.3	0.5228787453	0.7880856632	0	0.5905548391	1	-0.067676094	0.4189011627	0.1039775826	0.1039775826	1
ns	m	0	38	-0.5	0	-0.5	1.2	bangerter	0.6	1	3.72	0.49	0.30980392	0.1736119118	0	0.1299897288	0	0.1798141912	0.2723014252	0.0375024948	0.0375024948	1
sl	m	0	16	0	0	0	1.2	bangerter	0	0	4.96	1.81	-0.257678575	1.528821435	0	-0.091850741	0	-0.165827834	-0.02089805	-0.236780525	-0.236780525	0
sl	m	0	16	0	0	0	1.2	bangerter	0.2	2	2.61	0.38	0.4202164034	1.2064862933	0	0.5737881261	1	-0.153571723	0.5347622455	-0.114545842	-0.114545842	1
sl	m	0	16	0	0	0	1.2	bangerter	0.6	1	3.17	1.3	-0.113943352	2.2522411948	0	0.1515471143	0	-0.265490467	0.4023495794	-0.516292932	-0.516292932	1
el	f	1	13	-0.5	0	-0.5	1.2	bangerter	0	0	2.46	1.4	-0.146128036	3.1381103498	1	0.0657618492	0		0.5702299239	-0.71635796		1
el	f	0	13	-0.5	0	-0.5	1.2	bangerter	0.2	2	1.71	0.2	0.6989700043	1.880737603	0	0.5429921225	1	0.1559778818	0.747568316	-0.048598312	-0.048598312	1
el	f	1	13	-0.5	0	-0.5	1.2	bangerter	0.6	1	1.44	0.62	0.2076083105	3.1183956052	1	0.2193548902	0		0.8114101371	-0.603801827		1
rc	m	0	59	-2.5	0	-2.5	1.2	bangerter	0	0	4.44	1.09	-0.037426498	0.9041948798	0	-0.059067323	0	0.0216408246	0.1020565688	-0.139483067	-0.139483067	0
rc	m	0	59	-2.5	0	-2.5	1.2	bangerter	0.2	2	3.4	0.24	0.6197887583	1.1004388454	0	0.6008201736	1	0.0189685847	0.3479658058	0.2718229525	0.2718229525	1
rc	m	0	59	-2.5	0	-2.5	1.2	bangerter	0.6	1	3.97	0.8	0.096910013	0.6391665097	0	0.1201909173	0	-0.023280904	0.2131886279	-0.116278615	-0.116278615	0
al	f	0	45	0	0	0	1.2	bangerter	0	0	4.83	1.69	-0.227886705	1.4575270844	0	-0.083654887	0	-0.144231818	0.0098406049	-0.23772731	-0.23772731	0
al	f	0	45	0	0	0	1.2	bangerter	0.2	2	2.87	0.25	0.6020599913	1.0212600042	0	0.5826847493	1	0.019375242	0.4732849362	0.1287750551	0.1287750551	1
al	f	0	45	0	0	0	1.2	bangerter	0.6	1	3.26	0.99	0.0043648054	1.7008485686	0	0.1480195421	0	-0.143654737	0.3810689724	-0.376704167	-0.376704167	1
aku	f	0	34	-1	0	-1	1.2	bangerter	0	0	5.4	1.24	-0.093421685	1.2720422291	0	-0.119590557	0	0.0261688721	-0.124936573	0.0315148879	0.0315148879	0
aku	f	0	34	-1	0	-1	1.2	bangerter	0.2	2	3.26	0.27	0.5686362358	0.8850348888	0	0.5960296842	1	-0.027393448	0.3810689724	0.1875672635	0.1875672635	1
aku	f	0	34	-1	0	-1	1.2	bangerter	0.6	1	3.8	0.81	0.0915149811	0.8083420787	0	0.1268541091	0	-0.035339128	0.2533853301	-0.161870349	-0.161870349	0
ef	f	0	49	-1	-1.25	-1.625	1.2	bangerter	0	0	4.96	1.38	-0.139879086	1.1709704247	0	-0.091850741	0	-0.048028345	-0.02089805	-0.118981037	-0.118981037	0
ef	f	0	49	-1	-1.25	-1.625	1.2	bangerter	0.2	2	2.96	0.28	0.5528419687	0.897143742	0	0.5857643497	1	-0.032922381	0.4520043292	0.1008376395	0.1008376395	1
ef	f	0	49	-1	-1.25	-1.625	1.2	bangerter	0.6	1	3.86	0.6	0.2218487496	0.2295689941	0	0.1245023943	0	0.0973463553	0.2391982587	-0.017349509	-0.017349509	0
ekr	f	0	54	1.75	0	1.75	1.2	bangerter	0	0	5.87	1.45	-0.161368002	1.6553455556	0	-0.149221724	0	-0.012146278	-0.236068632	0.0747006298	0.0747006298	0
ekr	f	0	54	1.75	0	1.75	1.2	bangerter	0.2	2	3.26	0.2	0.6989700043	1.3356002032	0	0.5960296842	1	0.1029403202	0.3810689724	0.317901032	0.317901032	1
ekr	f	0	54	1.75	0	1.75	1.2	bangerter	0.6	1	4.08	0.7	0.15490196	0.3383227123	0	0.1158794402	0	0.0390225198	0.187178997	-0.032277037	-0.032277037	0
ekä	f	0	28	-4.25	0	-4.25	1.6	bangerter	0	0	3.8	1.12	-0.049218023	1.3760330298	0	-0.018718499	0	-0.030499523	0.2533853301	-0.302603353	-0.302603353	0
ekä	f	0	28	-4.25	0	-4.25	1.6	bangerter	0.2	2	2.76	0.27	0.5686362358	1.0228744124	0	0.5789207933	1	-0.010284557	0.4992945671	0.0693416688	0.0693416688	1
ekä	f	0	28	-4.25	0	-4.25	1.6	bangerter	0.6	1	3.13	0.54	0.2676062402	0.9333596755	0	0.1531149241	0	0.1144913161	0.411807627	-0.144201387	-0.144201387	1
aa	f	0	27	0.5	-0.5	0.25	1	bangerter	0	0	3.75	0.97	0.0132282657	1.169863813	0	-0.015566248	0	0.0287945133	0.2652078895	-0.251979624	-0.251979624	1
aa	f	0	27	0.5	-0.5	0.25	1	bangerter	0.2	2	2.96	0.3	0.5228787453	0.8544463423	0	0.5857643497	1	-0.062885604	0.4520043292	0.0708744161	0.0708744161	1
aa	f	0	27	0.5	-0.5	0.25	1	bangerter	0.6	1	2.27	0.68	0.1674910873	2.2579719262	0	0.1868228359	0	-0.019331749	0.6151556499	-0.447664563	-0.447664563	1
nr	m	0	50	-1.75	-1	-2.25	1.2	bangerter	0	0	5.03	1.04	-0.017033339	0.9638079684	0	-0.096263894	0	0.0792305546	-0.037449633	0.0204162936	0.0204162936	0
nr	m	0	50	-1.75	-1	-2.25	1.2	bangerter	0.2	2	3.45	0.28	0.5528419687	0.8748064557	0	0.6025310627	1	-0.049689094	0.3361432464	0.2166987223	0.2166987223	1
nr	m	0	50	-1.75	-1	-2.25	1.2	bangerter	0.6	1	4.19	1	0	0.8771166302	0	0.1115679631	0	-0.111567963	0.1611693662	-0.161169366	-0.161169366	0
ek	f	1	65	1.75	-1.25	1.125	1.2	bangerter	0	0	7.79	1.25	-0.096910013	3.7241981722	1	-0.270268194	0		-0.690054916	0.5931449028		0
ek	f	0	65	1.75	-1.25	1.125	1.2	bangerter	0.2	2	3.7	0.3	0.5228787453	0.8844668412	0	0.6110855081	1	-0.088206763	0.277030449	0.2458482963	0.2458482963	1
ek	f	0	65	1.75	-1.25	1.125	1.2	bangerter	0.6	1	4.5	1.04	-0.017033339	0.8201029223	0	0.0994174368	0	-0.116450776	0.0878694975	-0.104902837	-0.104902837	0
as	f	0	37	-1.75	0	-1.75	1.2	bangerter	0	0	5.47	1.07	-0.029383778	1.3165139184	0	-0.12400371	0	0.0946199321	-0.141488156	0.1121043786	0.1121043786	0
as	f	0	37	-1.75	0	-1.75	1.2	bangerter	0.2	2	3.13	0.31	0.5086383062	0.7505873149	0	0.5915813726	1	-0.082943066	0.411807627	0.0968306792	0.0968306792	1
as	f	0	37	-1.75	0	-1.75	1.2	bangerter	0.6	1	3.8	0.59	0.2291479884	0.2651805961	0	0.1268541091	0	0.1022938792	0.2533853301	-0.024237342	-0.024237342	0
am	f	0	16	0	0	0	1.6	bangerter	0	0	5.95	2	-0.301029996	1.8220941293	0	-0.154265327	0	-0.146764668	-0.254984727	-0.046045268	-0.046045268	0
am	f	0	16	0	0	0	1.6	bangerter	0.2	2	3.97	0.21	0.6777807053	1.7173112614	0	0.6203243092	1	0.0574563961	0.2131886279	0.4645920774	0.4645920774	0
am	f	0	16	0	0	0	1.6	bangerter	0.6	1	4.08	0.62	0.2076083105	0.1647412328	0	0.1158794402	0	0.0917288703	0.187178997	0.0204293135	0.0204293135	0
an	f	0	53	-1.75	0	-1.75	1.6	bangerter	0	0	5.47	1.3	-0.113943352	1.3349155195	0	-0.12400371	0	0.0100603575	-0.141488156	0.027544804	0.027544804	0
an	f	0	53	-1.75	0	-1.75	1.6	bangerter	0.2	2	3.13	0.28	0.5528419687	0.8450731548	0	0.5915813726	1	-0.038739404	0.411807627	0.1410343417	0.1410343417	1
an	f	0	53	-1.75	0	-1.75	1.6	bangerter	0.6	1	3.8	0.87	0.0604807474	0.9332317592	0	0.1268541091	0	-0.066373362	0.2533853301	-0.192904583	-0.192904583	0
da	m	0	31	-0.5	0	-0.5	1.2	bangerter	0	0	5.18	1.03	-0.012837225	1.0691158602	0	-0.105720649	0	0.0928834246	-0.072917311	0.0600800867	0.0600800867	0
da	m	0	31	-0.5	0	-0.5	1.2	bangerter	0.2	2	3.35	0.22	0.6575773192	1.2196161666	0	0.5991092845	1	0.0584680346	0.3597883653	0.2977889539	0.2977889539	1
da	m	0	31	-0.5	0	-0.5	1.2	bangerter	0.6	1	3.97	0.68	0.1674910873	0.3540201012	0	0.1201909173	0	0.04730017	0.2131886279	-0.045697541	-0.045697541	0
em	f	0	66	-3.25	-1	-3.75	1.2	bangerter	0	0	5.87	1.72	-0.235528447	1.700455584	0	-0.149221724	0	-0.086306723	-0.236068632	0.0005401852	0.0005401852	0
em	f	0	66	-3.25	-1	-3.75	1.2	bangerter	0.2	2	3.45	0.2	0.6989700043	1.4271519757	0	0.6025310627	1	0.0964389416	0.3361432464	0.362826758	0.362826758	1
em	f	0	66	-3.25	-1	-3.75	1.2	bangerter	0.6	1	3.8	0.89	0.0506099934	0.9730039327	0	0.1268541091	0	-0.076244116	0.2533853301	-0.202775337	-0.202775337	0
af	f	0	26	-2.5	-0.5	-2.75	1.2	bangerter	0	0	4.2	1.42	-0.152288344	1.4752705625	0	-0.043936514	0	-0.108351831	0.1588048543	-0.311093199	-0.311093199	0
af	f	0	26	-2.5	-0.5	-2.75	1.2	bangerter	0.2	2	2.6	0.3	0.5228787453	1.1247652724	0	0.5734459483	1	-0.050567203	0.5371267574	-0.014248012	-0.014248012	1
af	f	0	26	-2.5	-0.5	-2.75	1.2	bangerter	0.6	1	3.4	0.88	0.0555173278	1.3557354862	0	0.1425322076	0	-0.08701488	0.3479658058	-0.292448478	-0.292448478	1
ai	f	0	16	-1.5	0	-1.5	1.5	bangerter	0	0	5.25	1.25	-0.096910013	1.1811469728	0	-0.110133802	0	0.0132237888	-0.089468895	-0.007441118	-0.007441118	0
ai	f	0	16	-1.5	0	-1.5	1.5	bangerter	0.2	2	3.55	0.3	0.5228787453	0.8040247256	0	0.6059528409	1	-0.083074096	0.3124981274	0.2103806179	0.2103806179	1
ai	f	0	16	-1.5	0	-1.5	1.5	bangerter	0.6	1	4.2	1.12	-0.049218023	1.0648257947	0	0.1111760106	0	-0.160394033	0.1588048543	-0.208022877	-0.208022877	0
ac	f	0	30	-1	-1.5	-1.75	1.2	bangerter	0	0	5.4	0.89	0.0506099934	1.3056730753	0	-0.119590557	0	0.1702005506	-0.124936573	0.1755465664	0.1755465664	0
ac	f	0	30	-1	-1.5	-1.75	1.2	bangerter	0.2	2	3.65	0.18	0.7447274949	1.7371452435	0	0.609374619	1	0.1353528758	0.2888530085	0.4558744864	0.4558744864	1
ac	f	0	30	-1	-1.5	-1.75	1.2	bangerter	0.6	1	4.08	0.52	0.2839966564	0.2502916356	0	0.1158794402	0	0.1681172162	0.187178997	0.0968176593	0.0968176593	0
in	m	1	46	-4	-1	-4.5	1.2	bangerter	0	0	6.66	1.29	-0.11058971	2.4448825655	1	-0.199027303	0		-0.422865072	0.3122753614		0
in	m	0	46	-4	-1	-4.5	1.2	bangerter	0.2	2	3.91	0.19	0.721246399	1.8430950359	0	0.6182712423	1	0.1029751568	0.2273756992	0.4938706998	0.4938706998	0
in	m	0	46	-4	-1	-4.5	1.2	bangerter	0.6	1	4.44	0.58	0.2365720064	0.542714007	0	0.1017691515	0	0.1348028549	0.1020565688	0.1345154376	0.1345154376	0
sh	m	1		2.75	-3.25	1.125	1	bangerter	0	0	5.03	1.04	-0.017033339	0.9638079684	0	-0.096263894	0		-0.037449633	0.0204162936		0
sh	m	1		2.75	-3.25	1.125	1	bangerter	0.2	2	3.91					0.6182712423	1		0.2273756992			0
sh	m	1		2.75	-3.25	1.125	1	bangerter	0.6	1	3.55					0.1366529207	0		0.3124981274			1
ah	f	1		2	0.75	2.375	1	bangerter	0	0	3.6	1.32	-0.120573931	1.848510264	0	-0.006109492	0		0.300675568	-0.421249499		1
ah	f	1		2	0.75	2.375	1	bangerter	0.2	2	3.35					0.5991092845	1		0.3597883653			1
ah	f	1		2	0.75	2.375	1	bangerter	0.6	1	3.45					0.1405724453	0		0.3361432464			1
ns	m	0	38	-0.5	0	-0.5	1.2	plus lens	1	1	3.77	0.69	0.1611509093	0.5596069812	0	0.3432431741	1	-0.182092265	0.3478214839	-0.186670575	-0.186670575	0
ns	m	0	38	-0.5	0	-0.5	1.2	plus lens	2	2	3.02	0.26	0.585026652	0.9432724708	0	0.714564639	1	-0.129537987	0.568338335	0.0166883171	0.0166883171	1
sl	m	0	16	0	0	0	1.2	plus lens	1	1	3.97	1.14	-0.056904851	1.2621205168	0	0.3304750852	1	-0.387379937	0.2890169903	-0.345921842	-0.345921842	0
sl	m	0	16	0	0	0	1.2	plus lens	2	2	2.96	0.23	0.638272164	1.0863297065	0	0.7196234447	1	-0.081351281	0.5859796831	0.0522924809	0.0522924809	1
el	f	0	13	-0.5	0	-0.5	1.2	plus lens	1	1	2.39	0.23	0.638272164	1.323689877	0	0.4313429877	1	0.2069291763	0.7535724899	-0.115300326	-0.115300326	1
el	f	0	13	-0.5	0	-0.5	1.2	plus lens	2	2	2.47	0.1	1	2.1600375412	0	0.7609370244	1	0.2390629756	0.7300506924	0.2699493076	0.2699493076	1
rc	m	0	59	-2.5	0	-2.5	1.2	plus lens	1	1	4.5	0.31	0.5086383062	1.5520426953	0	0.2966396495	1	0.2119986566	0.1331850822	0.375453224	0.375453224	0
rc	m	0	59	-2.5	0	-2.5	1.2	plus lens	2	2	3.75	0.21	0.6777807053	1.5405623019	0	0.6530158366	1	0.0247648687	0.3537019332	0.324078772	0.324078772	0
al	f	0	45	0	0	0	1.2	plus lens	1	1	4.31	0.38	0.4202164034	1.0107885251	0	0.308769334	1	0.1114470694	0.1890493511	0.2311670523	0.2311670523	0
al	f	0	45	0	0	0	1.2	plus lens	2	2	2.65	0.16	0.7958800173	1.5390881476	0	0.7457606073	1	0.05011941	0.6771266482	0.1187533692	0.1187533692	1
aku	f	0	34	-1	0	-1	1.2	plus lens	1	1	3.7	0.32	0.4948500217	0.7738710088	0	0.3477120053	1	0.1471380164	0.3684030567	0.126446965	0.126446965	0
aku	f	0	34	-1	0	-1	1.2	plus lens	2	2	2.76	0.28	0.5528419687	1.0081260662	0	0.7364861303	1	-0.183644162	0.6447841767	-0.091942208	-0.091942208	1
ef	f	0	49	-1	-1.25	-1.625	1.2	plus lens	1	1	3.65	0.53	0.2757241304	0.2936639236	0	0.3509040275	1	-0.075179897	0.3831041801	-0.10738005	-0.10738005	1
ef	f	0	49	-1	-1.25	-1.625	1.2	plus lens	2	2	2.83	0.26	0.585026652	1.0071563733	0	0.7305841903	1	-0.145557538	0.6242026039	-0.039175952	-0.039175952	1
ekr	f	0	54	1.75	0	1.75	1.2	plus lens	1	1	3.65	0.41	0.3872161433	0.3578197211	0	0.3509040275	1	0.0363121158	0.3831041801	0.0041119632	0.0041119632	1
ekr	f	0	54	1.75	0	1.75	1.2	plus lens	2	2	2.64	0.25	0.6020599913	1.1304861584	0	0.7466037416	1	-0.14454375	0.6800668729	-0.078006882	-0.078006882	1
ekä	f	0	28	-4.25	0	-4.25	1.6	plus lens	1	1	2.53	0.37	0.4317982759	1.2768030306	0	0.4224053255	1	0.0093929505	0.7124093443	-0.280611068	-0.280611068	1
ekä	f	0	28	-4.25	0	-4.25	1.6	plus lens	2	2	2.14	0.16	0.7958800173	1.6557873913	0	0.7887604556	1	0.0071195617	0.8270781069	-0.03119809	-0.03119809	1
aa	f	0	27	0.5	-0.5	0.25	1	plus lens	1	1	2.8	0.41	0.3872161433	1.0487654881	0	0.4051684054	1	-0.017952262	0.633023278	-0.245807135	-0.245807135	1
aa	f	0	27	0.5	-0.5	0.25	1	plus lens	2	2	1.86	0.12	0.920818754	1.9896306226	0	0.8123682154	1	0.1084505385	0.909404398	0.011414356	0.011414356	1
nr	m	0	50	-1.75	-1	-2.25	1.2	plus lens	1	1	4.26	0.39	0.408935393	0.9144165618	0	0.3119613563	1	0.0969740367	0.2037504745	0.2051849185	0.2051849185	0
nr	m	0	50	-1.75	-1	-2.25	1.2	plus lens	2	2	3.13	0.24	0.6197887583	1.0318806335	0	0.7052901619	1	-0.085501404	0.5359958635	0.0837928948	0.0837928948	1
ek	f	0	65	1.75	-1.25	1.125	1.2	plus lens	1	1	4.03	0.51	0.2924298239	0.2237313746	0	0.3266446585	1	-0.034214835	0.2713756422	0.0210541817	0.0210541817	0
ek	f	0	65	1.75	-1.25	1.125	1.2	plus lens	2	2	3.93	0.22	0.6575773192	1.6016272629	0	0.6378394196	1	0.0197378996	0.300777889	0.3567994302	0.3567994302	0
as	f	0	37	-1.75	0	-1.75	1.2	plus lens	1	1	4.14	1.01	-0.004321374	0.9250754456	0	0.3196222096	1	-0.323943583	0.2390331707	-0.243354544	-0.243354544	0
as	f	0	37	-1.75	0	-1.75	1.2	plus lens	2	2	2.92	0.17	0.7695510786	1.4828848917	0	0.7229959818	1	0.0465550968	0.5977405818	0.1718104968	0.1718104968	1
am	f	0	16	0	0	0	1.6	plus lens	1	1	3.7	0.41	0.3872161433	0.3668096883	0	0.3477120053	1	0.039504138	0.3684030567	0.0188130866	0.0188130866	0
am	f	0	16	0	0	0	1.6	plus lens	2	2	3.04	0.17	0.7695510786	1.5127997177	0	0.7128783704	1	0.0566727082	0.5624578856	0.207093193	0.207093193	1
an	f	0	53	-1.75	0	-1.75	1.6	plus lens	1	1	4.14	0.51	0.2924298239	0.3486840769	0	0.3196222096	1	-0.027192386	0.2390331707	0.0533966532	0.0533966532	0
an	f	0	53	-1.75	0	-1.75	1.6	plus lens	2	2	2.92	0.18	0.7447274949	1.4017074506	0	0.7229959818	1	0.0217315131	0.5977405818	0.1469869131	0.1469869131	1
da	m	0	31	-0.5	0	-0.5	1.2	plus lens	1	1	2.76	0.26	0.585026652	1.0421257195	0	0.4077220232	1	0.1773046288	0.6447841767	-0.059757525	-0.059757525	1
da	m	0	31	-0.5	0	-0.5	1.2	plus lens	2	2	2.33	0.14	0.8538719643	1.7209410319	0	0.7727409043	1	0.08113106	0.771213838	0.0826581263	0.0826581263	1
em	f	0	66	-3.25	-1	-3.75	1.2	plus lens	1	1	3.55	0.69	0.1611509093	0.7936721297	0	0.3572880719	1	-0.196137163	0.4125064269	-0.251355518	-0.251355518	1
em	f	0	66	-3.25	-1	-3.75	1.2	plus lens	2	2	2.72	0.2	0.6989700043	1.273902473	0	0.7398586674	1	-0.040888663	0.6565450754	0.0424249289	0.0424249289	1
af	f	0	26	-2.5	-0.5	-2.75	1.2	plus lens	1	1	3.65	0.43	0.3665315444	0.2990179988	0	0.3509040275	1	0.0156275169	0.3831041801	-0.016572636	-0.016572636	1
af	f	0	26	-2.5	-0.5	-2.75	1.2	plus lens	2	2	2.6	0.29	0.5376020021	1.1235397346	0	0.7499762787	1	-0.212374277	0.6918277716	-0.154225769	-0.154225769	1
ai	f	0	16	-1.5	0	-1.5	1.5	plus lens	1	1	3.6	0.42	0.3767507096	0.3329164393	0	0.3540960497	1	0.0226546599	0.3978053035	-0.021054594	-0.021054594	1
ai	f	0	16	-1.5	0	-1.5	1.5	plus lens	2	2	3	0.2	0.6989700043	1.2662083203	0	0.7162509076	1	-0.017280903	0.5742187843	0.12475122	0.12475122	1
ac	f	0	30	-1	-1.5	-1.75	1.2	plus lens	1	1	3.08	0.41	0.3872161433	0.7442434321	0	0.3872930809	1	-0.000076938	0.5506969869	-0.163480844	-0.163480844	1
ac	f	0	30	-1	-1.5	-1.75	1.2	plus lens	2	2	3	0.13	0.8860566477	1.9200932712	0	0.7162509076	1	0.1698057401	0.5742187843	0.3118378634	0.3118378634	1
in	m	0	46	-4	-1	-4.5	1.2	plus lens	1	1	4.25	0.33	0.4814860601	1.1872470354	0	0.3125997607	1	0.1688862994	0.2066906992	0.2747953609	0.2747953609	0
in	m	0	46	-4	-1	-4.5	1.2	plus lens	2	2	3.13	0.12	0.920818754	2.1123132675	0	0.7052901619	1	0.215528592	0.5359958635	0.3848228905	0.3848228905	1
sh	m	1		2.75	-3.25	1.125	1	plus lens	1	1	3.81					0.3406895563	1		0.3360605852			0
sh	m	1		2.75	-3.25	1.125	1	plus lens	2	2	3.17					0.7019176248	1		0.5242349648			1
ah	f	1		2	0.75	2.375	1	plus lens	1	1	3.6					0.3540960497	1		0.3978053035			1
ah	f	1		2	0.75	2.375	1	plus lens	2	2	3.17					0.7019176248	1		0.5242349648			1
ns	m	0	38	-0.5	0	-0.5	1.2	plus lens	0	0	4.46	1.14	-0.056904851	0.9670316108	0	-0.060328223	0	0.0034233719	0.1449459809	-0.201850832	-0.201850832	0
sl	m	0	16	0	0	0	1.2	plus lens	0	0	4.96	1.81	-0.257678575	1.528821435	0	-0.091850741	0	-0.165827834	-0.002065253	-0.255613322	-0.255613322	0
el	f	1	13	-0.5	0	-0.5	1.2	plus lens	0	0	2.46	1.4	-0.146128036	3.1381103498	1	0.0657618492	0		0.7329909171	-0.879118953		1
rc	m	0	59	-2.5	0	-2.5	1.2	plus lens	0	0	4.44	1.09	-0.037426498	0.9041948798	0	-0.059067323	0	0.0216408246	0.1508264302	-0.188252928	-0.188252928	0
al	f	0	45	0	0	0	1.2	plus lens	0	0	4.83	1.69	-0.227886705	1.4575270844	0	-0.083654887	0	-0.144231818	0.0361576677	-0.264044372	-0.264044372	0
aku	f	0	34	-1	0	-1	1.2	plus lens	0	0	5.4	1.24	-0.093421685	1.2720422291	0	-0.119590557	0	0.0261688721	-0.131435139	0.038013454	0.038013454	0
ef	f	0	49	-1	-1.25	-1.625	1.2	plus lens	0	0	4.96	1.38	-0.139879086	1.1709704247	0	-0.091850741	0	-0.048028345	-0.002065253	-0.137813833	-0.137813833	0
ekr	f	0	54	1.75	0	1.75	1.2	plus lens	0	0	5.87	1.45	-0.161368002	1.6553455556	0	-0.149221724	0	-0.012146278	-0.269625699	0.1082576969	0.1082576969	0
ekä	f	0	28	-4.25	0	-4.25	1.6	plus lens	0	0	3.8	1.12	-0.049218023	1.3760330298	0	-0.018718499	0	-0.030499523	0.3390008098	-0.388218833	-0.388218833	0
aa	f	0	27	0.5	-0.5	0.25	1	plus lens	0	0	3.75	0.97	0.0132282657	1.169863813	0	-0.015566248	0	0.0287945133	0.3537019332	-0.340473668	-0.340473668	0
nr	m	0	50	-1.75	-1	-2.25	1.2	plus lens	0	0	5.03	1.04	-0.017033339	0.9638079684	0	-0.096263894	0	0.0792305546	-0.022646826	0.0056134866	0.0056134866	0
ek	f	1	65	1.75	-1.25	1.125	1.2	plus lens	0	0	7.79	1.25	-0.096910013	3.7241981722	1	-0.270268194	0		-0.834148838	0.7372388249		0
as	f	0	37	-1.75	0	-1.75	1.2	plus lens	0	0	5.47	1.07	-0.029383778	1.3165139184	0	-0.12400371	0	0.0946199321	-0.152016712	0.1226329342	0.1226329342	0
am	f	0	16	0	0	0	1.6	plus lens	0	0	5.95	2	-0.301029996	1.8220941293	0	-0.154265327	0	-0.146764668	-0.293147497	-0.007882499	-0.007882499	0
an	f	0	53	-1.75	0	-1.75	1.6	plus lens	0	0	5.47	1.3	-0.113943352	1.3349155195	0	-0.12400371	0	0.0100603575	-0.152016712	0.0380733596	0.0380733596	0
da	m	0	31	-0.5	0	-0.5	1.2	plus lens	0	0	5.18	1.03	-0.012837225	1.0691158602	0	-0.105720649	0	0.0928834246	-0.066750196	0.0539129715	0.0539129715	0
em	f	0	66	-3.25	-1	-3.75	1.2	plus lens	0	0	5.87	1.72	-0.235528447	1.700455584	0	-0.149221724	0	-0.086306723	-0.269625699	0.0340972523	0.0340972523	0
af	f	0	26	-2.5	-0.5	-2.75	1.2	plus lens	0	0	4.2	1.42	-0.152288344	1.4752705625	0	-0.043936514	0	-0.108351831	0.2213918226	-0.373680167	-0.373680167	0
ai	f	0	16	-1.5	0	-1.5	1.5	plus lens	0	0	5.25	1.25	-0.096910013	1.1811469728	0	-0.110133802	0	0.0132237888	-0.087331769	-0.009578244	-0.009578244	0
ac	f	0	30	-1	-1.5	-1.75	1.2	plus lens	0	0	5.4	0.89	0.0506099934	1.3056730753	0	-0.119590557	0	0.1702005506	-0.131435139	0.1820451325	0.1820451325	0
in	m	1	46	-4	-1	-4.5	1.2	plus lens	0	0	6.66	1.29	-0.11058971	2.4448825655	1	-0.199027303	0		-0.501903449	0.3913137387		0
sh	m	1		2.75	-3.25	1.125	1	plus lens	0	0	5.03	1.04	-0.017033339	0.9638079684	0	-0.096263894	0		-0.022646826	0.0056134866		0
ah	f	1		2	0.75	2.375	1	plus lens	0	0	3.6	1.32	-0.120573931	1.848510264	0	-0.006109492	0		0.3978053035	-0.518379235		1
